# Supplementary material for: Lipid Layer Thickness in Soft Contact Lens Wearers With and Without Lenses In Situ—A Systematic Review and Meta-Analysis
Source: J Clin Med. 2026 Jan 30;15(3):1110. doi: 10.3390/jcm15031110 (PMC12898701; doi:10.3390/jcm15031110)
Supplement: Supplementary file 1 [file jcm-15-01110-s001.zip]

Archive with 1 entries (1 files):
- jcm-4093168-supplementary.pdf
